# Supplementary material for: The Role of Multi-Sensor Measurement in the Assessment of Movement Quality: A Systematic Review
Source: Sports Med. 2023 Sep 12;53(12):2477–504. doi: 10.1007/s40279-023-01905-1 (PMC10687099; doi:10.1007/s40279-023-01905-1)
Supplement: Supplementary file 1 — Supplementary file1 (XLSX 21 KB) [file 40279_2023_1905_MOESM1_ESM.xlsx]

## Sheet: Sheet1
	SPORTDiscus
		Concept 1	Concept 2	Concept 3	Concept 4
	Initial keyword search term (no. results)	movement*	quality	wearable*	human*
	synonyms and related terms	motion	proficien*	sensor*	men
		"human mechanics"	competen*	multi-sensor*	women
		kinematics	abilit*	multisensor*	child*
		biomechanics	performance	"inertial measurement unit*"	people
		locomot*		IMU$	adolescent$
		"motor skill*"		acceleromet*	teenagers
		gait		gyroscop*	athlete*
		ambulat*		magnetomet*
				detector*
		movement* OR motion OR "human mechanics" OR kinematics OR biomechanics OR locomot* OR"motor skill*" OR gait OR ambulat*	quality OR proficien* OR competen* OR abilit*	wearable* OR sensor* OR multi-sensor* OR multisensor OR "inertial measurement unit*" OR IMU$ OR acceleromet* OR gyroscop* OR magnetomet*	human* OR men OR women OR child* OR people OR adolescent$ OR teenagers OR athlete*
		(movement* OR motion OR "human mechanics" OR kinematics OR biomechanics OR locomotion OR "motor skill*" OR gait OR ambulat*) AND (quality OR proficien* OR competen* OR abilit*) AND (wearable* OR sensor* OR multi-sensor* OR multisensor OR "inertial measurement unit*" OR IMU$ OR acceleromet* OR gyroscop* OR magnetomet*) AND (human* OR men OR women OR child* OR people OR adolescent$ OR teenagers OR …
		Full text available, peer-reviewed academic journals, English, 2010-22 (2040)
	MEDLINE
		Concept 1	Concept 2	Concept 3	Concept 4
	Initial keyword search term (no. results)	movement*	quality	wearable*	human*
	synonyms and related terms	motion	proficien*	sensor*	men
		"human mechanics"	competen*	multi-sensor*	women
		kinematics	abilit*	multisensor*	child*
		biomechanics	performance	"inertial measurement unit*"	people
		locomot*		IMU$	adolescent$
		"motor skill*"		acceleromet*	teenagers
		gait		gyroscop*	athlete*
		ambulat*		magnetomet*
				detector*
		movement* OR motion OR "human mechanics" OR kinematics OR biomechanics OR locomot* OR"motor skill*" OR gait OR ambulat*	quality OR proficien* OR competen* OR abilit*	wearable* OR sensor* OR multi-sensor* OR multisensor OR "inertial measurement unit*" OR IMU$ OR acceleromet* OR gyroscop* OR magnetomet*	human* OR men OR women OR child* OR people OR adolescent$ OR teenagers OR athlete*
		(movement* OR motion OR "human mechanics" OR kinematics OR biomechanics OR locomotion OR "motor skill*" OR gait OR ambulat*) AND (quality OR proficien* OR competen* OR abilit*) AND (wearable* OR sensor* OR multi-sensor* OR multisensor OR "inertial measurement unit*" OR IMU$ OR acceleromet* OR gyroscop* OR magnetomet*) AND (human* OR men OR women OR child* OR people OR adolescent$ OR teenagers OR …
		Full text available, peer-reviewed academic journals, English, 2010-22 (1436)
	IEEE Xplore
		Concept 1	Concept 2	Concept 3	Concept 4
	Initial keyword search term (no. results)	movement*	quality	wearable OR wearables	human OR humans
	synonyms and related terms	motion	proficient OR proficiently OR proficiency OR proficiencies	sensor*	men
		"human mechanics"	competent OR competence OR competency OR competencies	multi-sensor*	women
		kinematics	abilit*	multisensor OR multisensors OR multisensory OR multisensoriality	child OR children
		biomechanics	performance	"inertial measurement unit" OR "inertial measurement units" OR "inertial measurement unity"	people
		locomot*		IMU$	adolescent OR adolescents
		"motor skill" OR "motor skills"		accelerometer OR accelerometers OR accelerometry OR accelerometric	teenagers
		gait		gyroscop*	athlete OR athletes
		ambulation OR ambulatory OR ambulatorily OR ambulate		magnetomet*
				detector*
		movement* OR motion OR "human mechanics" OR kinematics OR biomechanics OR locomot* OR "motor skill*" OR "motor skills" OR gait OR ambulation OR ambulatory OR ambulatorily OR ambulate	quality OR proficien* OR competen* OR performance OR abilit*	wearable* OR sensor* OR multi-sensor* OR multisensor OR "inertial measurement unit*" OR IMU$ OR acceleromet* OR gyroscop* OR magnetomet* OR detector*	human* OR men OR women OR child* OR people OR adolescent$ OR teenagers OR athlete*
		(movement* OR motion OR "human mechanics" OR kinematics OR biomechanics OR locomot* OR "motor skills" OR gait OR ambulat*) AND (quality OR proficien* OR competen* OR performance OR abilit*) AND (wearable* OR sensor* OR multi-sensor* OR multisensor OR "inertial measurement unit*" OR IMU$ OR acceleromet* OR gyroscop* OR magnetomet* OR detector*)
		academic journals, 2010-22 (29,750) ***no option for English only***
	ACM Digital Library
		Concept 1	Concept 2	Concept 3	Concept 4
	Initial keyword search term (no. results)	movement*	quality	wearable*	human OR humans
	synonyms and related terms	motion	proficien*	sensor*	men
		"human mechanics"	competen*	multi-sensor*	women
		kinematics	performance	multisensor*	child OR children
		biomechanics	abilit*	"inertial measurement unit*"	people
		locomot*		IMU?	adolescent OR adolescents
		"motor skill*"		acceleromet*	teenagers
		gait		gyroscop*	athlete OR athletes
		ambulat*		magnetomet*
				detector*
		movement* OR motion OR "human mechanics" OR kinematics OR biomechanics OR locomot* OR "motor skill*" OR gait OR ambulat*	quality OR proficien* OR competen* OR performance OR abilit*	wearable* OR sensor* OR multi-sensor* OR multisensor OR "inertial measurement unit*" OR IMU? OR acceleromet* OR gyroscop* OR magnetomet* OR detector*	human* OR men OR women OR child* OR people OR adolescent? OR teenagers OR athlete*
		(movement* OR motion OR "human mechanics" OR kinematics OR biomechanics OR locomot* OR "motor skill*" OR gait OR ambulat*) AND (quality OR proficien* OR competen* OR performance OR abilit*) AND (wearable* OR sensor* OR multi-sensor* OR multisensor OR "inertial measurement unit*" OR IMU$ OR acceleromet* OR gyroscop* OR magnetomet* OR detector*) AND (human* OR men OR women OR child* OR people OR ad…
		academic journals, English, 2010-22 (321)
	Scopus
		Concept 1	Concept 2	Concept 3	Concept 4
	Initial keyword search term (no. results)	movement*	quality	wearable*	human*
	synonyms and related terms	motion	proficien*	sensor*	men
		"human mechanics"	competen*	multi-sensor*	women
		kinematics	performance	multisensor*	child*
		biomechanics	abilit*	"inertial measurement unit*"	people
		locomot*		IMU$	adolescent$
		"motor skill*"		acceleromet*	teenagers
		gait		gyroscop*	athlete*
		ambulat*		magnetomet*
				detector*
		movement* OR motion OR "human mechanics" OR kinematics OR biomechanics OR locomot* OR "motor skill*" OR gait OR ambulat*	quality OR proficien* OR competen* OR performance OR abilit*	wearable* OR sensor* OR multi-sensor* OR multisensor OR "inertial measurement unit*" OR IMU$ OR acceleromet* OR gyroscop* OR magnetomet* OR detector*	human* OR men OR women OR child* OR people OR adolescent$ OR teenagers OR athlete*
		(movement* OR motion OR "human mechanics" OR kinematics OR biomechanics OR locomot* OR "motor skill*" OR gait OR ambulat*) AND (quality OR proficien* OR competen* OR performance OR abilit*) AND (wearable* OR sensor* OR multi-sensor* OR multisensor OR "inertial measurement unit*" OR IMU$ OR acceleromet* OR gyroscop* OR magnetomet* OR detector*) AND (human* OR men OR women OR child* OR people OR ad…
		academic journals, English, 2010-22 (29,088)
